# Supplementary material for: Sam68 is required for the growth and survival of nonmelanoma skin cancer
Source: Cancer Med. 2019 Aug 22;8(13):6106–13. doi: 10.1002/cam4.2513 (PMC6792479; doi:10.1002/cam4.2513)
Supplement: Supplementary file 2 [file CAM4-8-6106-s002.xlsx]

## Sheet: Sheet1
SUPPLEMENTARY TABLE 1. Surgical skin cancer metadata
No.	Age	Sex	Organ/Anatomic Site	Pathology diagnosis	Grade	Type
SK482-2	69	M	Skin	Squamous cell carcinoma of parietal region	1	Malignant
SK482-4	42	F	Skin	Squamous cell carcinoma of heel	1	Malignant
SK482-6	64	F	Skin	Squamous cell carcinoma of cunnus	1	Malignant
SK482-8	70	F	Skin	Squamous cell carcinoma of cunnus	1	Malignant
SK482-10	64	M	Skin	Squamous cell carcinoma (sparse) of thigh	1	Malignant
SK482-12	74	F	Skin	Squamous cell carcinoma of left cheek	1	Malignant
SK482-14	48	F	Skin	Squamous cell carcinoma of parietal region	2	Malignant
SK482-16	82	F	Skin	Squamous cell carcinoma of left tempus	2	Malignant
SK482-18	83	F	Skin	Squamous cell carcinoma of head	2	Malignant
SK482-20	65	F	Skin	Squamous cell carcinoma of face	2	Malignant
SK801c-1	73	M	Skin	Squamous cell carcinoma of right leg	1	Malignant
SK801c-2	54	M	Skin	Squamous cell carcinoma of chest wall	1	Malignant
SK801c-3	67	M	Skin	Squamous cell carcinoma of neck	1	Malignant
SK801c-4	58	M	Skin	Squamous cell carcinoma of right back	1	Malignant
SK801c-5	90	F	Skin	Squamous cell carcinoma of face	1	Malignant
SK801c-6	84	F	Skin	Squamous cell carcinoma of right face	1	Malignant
SK801c-7	76	M	Skin	Squamous cell carcinoma of right armpit	1	Malignant
SK482-22	57	F	Skin	Basal cell carcinoma of left eyelid	-	Malignant
SK482-24	55	M	Skin	Basal cell carcinoma of head	-	Malignant
SK482-26	44	M	Skin	Basal cell carcinoma of face	-	Malignant
SK482-28	71	M	Skin	Basal cell carcinoma of parietal region	-	Malignant
SK482-30	50	M	Skin	Basal cell carcinoma of nose	-	Malignant
SK482-32	36	M	Skin	Basal cell carcinoma (sparse) of ear	-	Malignant
SK482-34	50	F	Skin	Basal cell carcinoma of preauricula	-	Malignant
SK482-36	73	F	Skin	Basal cell carcinoma of left lower eyelid	-	Malignant
SK482-38	77	M	Skin	Basal cell carcinoma of nasal ala	-	Malignant
SK482-40	82	F	Skin	Basal cell carcinoma of thigh	-	Malignant
SK801c-43	64	M	Skin	Basal cell carcinoma of scalp	-	Malignant
SK801c-44	62	M	Skin	Basal cell carcinoma of scalp	-	Malignant
SK801c-45	57	M	Skin	Basal cell carcinoma of scalp	-	Malignant
SK801c-46	48	M	Skin	Basal cell carcinoma	-	Malignant
SK801c-47	74	F	Skin	Basal cell carcinoma of right cheek	-	Malignant
SK801c-48	74	M	Skin	Basal cell carcinoma of lumbosacral area	-	Malignant
SK482-42	40	M	Skin	Normal dermatic tissue	-	Normal
SK482-44	35	M	Skin	Normal dermatic tissue	-	Normal
SK482-46	47	M	Skin	Normal dermatic tissue of wrist	-	Normal
SK482-48	25	M	Skin	Normal dermatic tissue	-	Normal
